# Supplementary material for: Sevoflurane-Associated Plasma Extracellular Vesicles Promote Aggressive Phenotypes in Cervical Cancer Cells with Concurrent DG Remodeling and EGFR/PKCα/NF-κB Activation
Source: Biomedicines. 2026 Jun 12;14(6):1333. doi: 10.3390/biomedicines14061333 (PMC13297343; doi:10.3390/biomedicines14061333)
Supplement: Supplementary file 1 [file biomedicines-14-01333-s001.zip]

Archive with 1 entries (1 files):
- biomedicines-4305890-supplementary.pdf
